# Supplementary material for: Tooth retention, health, and quality of life in older adults: a scoping review
Source: BMC Oral Health. 2022 May 18;22:185. doi: 10.1186/s12903-022-02210-5 (PMC9118621; doi:10.1186/s12903-022-02210-5)
Supplement: Supplementary file 1 — Additional file 1: Supplementary Tables 1-3 (Outcomes by Tooth Retention Concept, Risk of Bias and Quality/Strength of Cumulative Evidence). [file 12903_2022_2210_MOESM1_ESM.xlsx]

## Sheet: Supplementary Table 1
Supplementary Table 1: Outcomes by tooth retention concept, functional dentition (n = 130 articles)
				Inclusion Criteria							Outcome Groupings				Risk of Bias and Quality of Evidence
Author, Year		Aim/Objective	Country	Age	Sample Size	Study Design	Primary Exposure	FD	SDA	Main Outcomes	Nutrition	Health Status/Chronic Diseases	Cognitive Decline/Functional Disability	Quality of Life	RoB-NOS/*RoB 2	Quality
Aida 2012	#2777	To determine the association between dental health status and onset of functional disability in older Japanese people.	Japan	≥ 65	4425	Prospective Cohort	≥ 20 teeth	✓		Onset of functional disability (functional or cognitive)			✓		Low	Fair
Akifusa 2005	#2768	To evaluate the relationship between number of remaining teeth and health-related quality of life in community-dwelling elderly.	Japan	85	207	Cross Sectional	≥ 20 teeth	✓		QoL				✓	Medium	Fair
Al-Zahrani 2020		to investigate the association between depression and tooth loss in a US representative adult sample	United States	>18 but >65 included	1406 (>65 907)	Cross Sectional	Edentulism and lack of functional dentition			Depression		✓
Albani 2021		We examined the association of poor oral health with markers of disability, physical function and frailty in studies of oldest old in England and Japan	England, Japan	>85	853	Prospective Cohort	>= 21 Teeth			Physical functioning and frailty		✓
Alfotawi 2020		to assess the cor- relation between the number of missing teeth, periodontal disease, and cognitive skill in the city of Riyadh	Saudi Arabia	>=60	100	Cross Sectional	24-32 Teeth, 18-23 Teeth, 12-17 Teeth, 6-11 Teeth, 0-5 Teeth			Cognitive skill			✓
Ando 2013	#2701	We attempted to identify factors associated with tooth loss in middle-aged and elderly men.	Japan	40 - 79	8352	Cross Sectional	≥ 20 teeth	✓		Health Status (Physiological Variables)		✓			Low	Good
Antunes 2017	#2681	To assess the association between dentition status and functional disabilities among community- dwelling older individuals.	Brazil	65 - 74	5012	Cross Sectional	≥ 21 teeth	✓		Functional Disability			✓		Low	Good
Anu 2019	#2679	To self-assess the oral health and risk of the elderly population living in affordable and non-affordable old age homes in South India.	India	≥ 65	600	Cross Sectional	≥ 20 teeth	✓		OHQoL, Functional Disability			✓	✓	Medium	Poor
Avlund 2003	#2637	To analyze whether social relations during a 7-year follow-up in ̄uence oral health among generally healthy, community-dwelling persons over the age of 80 years.	Sweden	> 80	129	Cross Sectional	≥ 21 teeth	✓		Social Relations, Functional Disability (functional or cognitive)			✓	✓	Low	Good
Avlund 2004	#2636	To analyse whether cognitive function and functional ability are related to oral health among community-dwelling older people over the age of 80 years.	Sweden	> 80	159	Cross Sectional	≥ 21 teeth	✓		Onset of functional disability (functional or cognitive)			✓		Low	Good
Avlund 2011	#2634	To examine whether tooth loss at age 70 is associated with fatigue in a nondisabled community- dwelling population cross-sectionally at age 70 and with onset of fatigue longitudinally at 5-, 10-, and 15-year follow-ups.	Denmark	70 - 85	573	Prospective Cohort	≥ 20 teeth	✓		Fatigue		✓			Low	Good
Bando 2017	2605	To assess whether oral self-care (tooth brushing, regular dental visits and use of dentures) affects incident functional disability in elderly individuals with tooth loss.	Japan	≥ 65	12370	Prospective Cohort	≥ 20 teeth	✓		Functional Disability			✓		Low	Good
Bastos 2021		verify the impact of oral and sociodemographic conditions, the dental treatment needs and dental pain, on the quality of life of the elderly.	Brazil	65-74; .>=75	335	Cross Sectional	22+			Oral health-related quality of life of elders				✓
Bolerazska 2020		to evaluate and compare nutritional status in elderly patients, over 60 years of age, for selected parameters, with the aim of preserving the state of teeth and prosthetic treatment.	Slovak Republic	65-69; 70-74; 75-80; .=81	67	Cross Sectional	20+			Overall satisfaction and patients’ freedom in food selection				✓
Bomfim 2018		to evaluate the association of socioeconomic status (SES) as a latent variable on oral health- related quality of life (OHRQoL) using four definitions of functional dentition (FD) for elderly people	Brazil	>=65	Can not determine	Cross Sectional				OHRQoL				✓
Braud 2021		to explore the relationships between oral health and the oral discomfort experienced while eating in senior people	France	66-81	56	Cross Sectional	Occlusal Status, OFU 0-6; 7-10			Oral discomfort with foods, mealtime experience	✓
Chen 1996		We propose a conceptual model which postulates that socioecc.nomic status, oral health behavior and oral health status each influence oral quality of life	New Zealand	65-74	Can not determine	Cross Sectional	21+			Oral health quality of life				✓
Cho 2019	#2339	Chewing ability may reflect the overall oral health, which affects the gen‐ eral health of the elderly. Therefore, we assessed the association between subjective chewing ability and health‐related quality of life (HRQOL) among the elderly.	Korea	≥ 65	3034	Cross Sectional	≥ 21 teeth	✓		QoL				✓	Low	Good
Christensen 2012		To describe the oral health and the oral-health-related quality of life (OHRQoL) of citizens in Copenhagen City on admission to a speciﬁc oral health-care programme for disabled elderly persons. Further, to analyse how various factors inﬂuence the oral health and the OHRQoL among these patients.	Denmark	60-84; 85+	74 for 60-84 and 115 for 85+	Cross Sectional	20+			OHRQoL				✓
Cocco 2018	#2301	This survey aims to evaluate the prevalence and severity of tooth loss in the Italian elderly population living in nursing homes and to associate the oral data with demographic, socioeconomic factors, the Mini-Mental State Examination (MMSE), the Body Mass Index (BMI) and the Mini Nutritional Assessment (MNA) scores.	Italy	≥ 65	1976	Cross Sectional	≥10 functional units	✓		Cognitive Impairment			✓		Low	Good
Dahl 2011		To investigate associations between oral health-related quality of life assessed with the Oral Health Impact Profile (OHIP)-14 and demographic factors, number of teeth present, dental visits, dental health behaviour and self-rated oral health in a representative sample of 20–80-year-old Norwegians	Norway	60-69; 70-79; .>=80	663 for 60-69; 393 for 70-79; 304 for >=80	Cross Sectional	20+			Oral problems as estimated using the OHIP-14				✓
Dahl 2018	#2263	The aim of this study was two-fold: i) to describe the oral health of Norwegian elderly and their levels of psychological distress; and ii) to examine the relationship of psychological distress with self-rated oral health, while controlling for oral status and socio-demographic characteristics, in Norwegian elderly.	Norway	≥ 65	949	Cross Sectional	≥ 20 teeth	✓		Psychological Distress		✓			Low	Good
Darnaud 2015	#2253	The present study was performed to assess whether oral health conditions were associated with the risk of hypertension in adult population.	France	≥ 65	102330	Cross Sectional	> 10 missing teeth (28); > 5 Occlusal Units	✓		Blood Pressure		✓			Low	Good
daSilva 2020		to verify the association between the number of teeth present with socio-demographic and economic variables and with the access to dental services and selfperception of oral health among the elderly	Brazil	65-74	781	Cross Sectional	20+			Unsatisfactory perception in relation to speech				✓
DeAndrade 2013	#2242	To test the hypothesis that clinical oral health conditions are associated with frailty independent of socioeconomic and general health status.	Brazil	≥ 60 (60 - 69; 70 - 79; ≥ 80)	1374	Cross Sectional	≥ 21 teeth	✓		Frailty		✓			Low	Good
DeAngelis 2018	#2240	The aim of this study was to investigate the association among oral status indexes and CVD in patients aged more than 65 years attending in the Oral department of a public hospital Policlinico Umberto 1 of Rome.	Italy	≥ 65	533	Cross Sectional	< 5 missing teeth	✓		Cardiovascular Disease, OHQoL		✓		✓	Low	Good
dosSantos 2013		To describe changes in oral health-related quality of life and to evaluate the associations of these changes in community-dwelling older people	Brazil	63+	872	Cross Sectional	20+			Oral health-related quality of life				✓
Egashira 2020		This study aims to investigate the associations between deterioration in oral function and cognitive decline in older outpatients whose oral health was maintained in the dental clinic.	Japan	>=65	50	Cross Sectional	Number of occlusal supports; Number of teeth			Cognitive decline			✓
Ekback 2009		this study assesses satisfaction with oral health as reported by 65-year-olds in Sweden and Norway, the relationship of socio-demographic factors, clinical and subjective oral health indicators with satisfaction of oral health, and the consistency of those relationships across countries	Norway and Sweden	65	4062	Cross Sectional	Self reported and can not deetermine criteria used (results not shown)			Impacts on oral symptoms, functional limitations, and problems with daily activities. Satisfaction with oral health.			✓	✓
ElHélou 2014	#2538	This study aimed to explore, for the first time in Lebanon, the relationship between oral health and nutritional status in a population of elderly patients newly admitted to a hospital.	Lebanon	≥ 70	115	Cross Sectional	≥ 20 teeth	✓		Nutritional Status	✓				Low	Good
Eriƒá 2012		to assess the prevalence and the severity of oral impacts and the relationships between oral health-related quality of life (OHRQoL) and clinical measures of oral function in a sample of older adults in Bosnia	Bosnia and Herzegovina	>=65	261	Cross Sectional	21+ and number of occluding pairs			OHRQoL				✓
Fukai 2009	#2043	We wondered if physical complaints of unknown origin were related to oral function.	Japan	≥ 40 (40–49, 50–59, 60–69, 70–79 and ≥80 years)	5584	Prospective Cohort	≥ 20 teeth	✓		Functional Disability (Physical)			✓		Low	Good
Fukuda 2021		to determine the present oral health status of the rural Kenyan elderly population and to investigate whether oral health status is associated with the perceived general health	Kenya	>=65	131	Cross Sectional	FTU, cannot determine number of teeth by groups			Satisfactory mastication, perceived general health status.		✓		✓
Gaewkhiew 2020		This study evaluated the association of functional dentition with 12-month changes in body measurements and nutrient intake among older adults	Thailand	>=60 (by 5 year groups till 90+)	651	Cross Sectional	Functional Dentition			Changes in nutrient intake or nutritional status	✓
Gu 2019	#1928	To explore the association between the number of teeth and frailty among older Chinese adults using a nationally representative sample.	China	≥ 65	6934	Cross Sectional	≥ 20 teeth	✓		Frailty		✓			Low	Good
Hanada 2001	#1883	To determine what item of biological and psychosocial function is related to oral health status in the bedridden elderly.	Japan	≥ 60 (60–69, 70–79 and ≥80 years)	94	Cross Sectional	≥ 20 teeth	✓		Functional Independence			✓		Medium	Fair
Hashimoto 2006	#1840	To clarify the relationship between oral condition and health status, partic- ularly bone mineral density (BMD), in the elderly aged 80 years or more.	Japan	80 - 85	203	Cross Sectional	≥ 20 teeth	✓		Bone Mineral Density, Masticatory Ability, Occlusal Force, Grip Stregnth, BMI		✓			Medium	Poor
Hashimoto 2006	#1839	To investigate differences in oral condition and health status between persons with 20 or more teeth at the age of 80 (8020 elderly) and persons of the same age with less than 20 teeth (non-8020 elderly).	Japan	≥ 80	321	Cross Sectional	≥ 20 teeth	✓		Bone Mineral Density, Masticatory Ability, Grip Stregnth, BMI		✓			Medium	Poor
Hatta 2018	#1832	To investigate the influence of a lack of posterior occlusal support by residual teeth on the decline of cognitive function over a 3-year period among 80-year-old Japanese people.	Japan	80	515	Prospective Cohort	≥ 20 teeth	✓		Cognitive Function, Grip Stregnth		✓	✓		Low	Good
Hildebrandt 1995		Assess number of functional units related to plaque index, papillary bleeding scores, and minor salivary gland output.	United States	Elderly Individuals (age not specified)	430	Cross Sectional	Functional Dentition			General health.		✓
Holm-Pedersen 2008	#1782	To examine whether tooth loss at age 70 is associated with onset of disability at 5-, 10-, 15-, and 20-year follow-up and to mortality at 21-year follow-up.	Denmark	≥ 70	573	Prospective Cohort	≥ 20 teeth	✓		Disability (Tiredness, Medical Condition)		✓			Low	Good
Hsu 2014		to evaluate which mastica- tory factor is the best predictor of oral health-related quality of life (OHRQoL) in elderly Taiwanese individuals aged 65 years and older	Taiwan	>=65	332	Cross Sectional	Functional Tooth Units, Number of Teeth (not specified)			OHRQoL				✓
Huang 2013	#1761	To determine the association between health-related quality of life (HRQOL) and oral health among U.S. older adults with diabetes mellitus.	United States	≥ 65	70363	Cross Sectional	Number permanent teeth missing due to caries or periodontal disease (None, 1-5, ≥ 6, All)	✓		QoL				✓	Low	Good
Huang 2015		This study aims to examine if older adults living in poverty and from minority racial/ethnic groups experienced disproportionately high rates of poor oral health outcomes measured by oral health quality of life (OHQOL) and number of permanent teeth	United States	>=65	2745	Cross Sectional	20+			OHQOL measured by NHANES-OHIP				✓
Hugo 2007	#1755	To evaluate the association between partial and complete tooth loss and demographic, predisposing, enabling and need factors, and quality of life variables in the Brazilian older adults.	Brazil	65 - 74	5349	Cross Sectional	≥ 20 teeth	✓		Enabling Factors (geographic localization (urban or rural), monthly family income, residence status, and car ownership), OHQoL				✓	Low	Good
Inomata 2014	#1710	To investigate the association of occlusal force with habitual dietary intakes in independently living older Japanese.	Japan	70	757	Cross Sectional	≥ 21 teeth	✓		Nutritional Status, Occlusal Force	✓				Low	Good
Ito 2021		To investigate the relationship between poor oral health and the incidence of fall-related fractures in older Japanese individuals	Japan	>=70	937	Prospective Cohort	Poster Occlusal Support Units, 20+ teeth			Fall-related fractures		✓
Iwasaki 2015	#1693	To investigate the relationship of dental status to food diversity among older Japanese.	Japan	≥ 75	252	Cross Sectional	≥ 20 teeth	✓		Nutritional Status	✓				Low	Good
Iwasaki 2017	#2087	To test the hypothesis that impaired dentition status was associated with sarcopenia.	Japan	≥ 75	272	Cross Sectional	≥ 20 teeth	✓		Sarcopenia		✓			Low	Good
Iwasaki 2018	#1687	To examine the longitudinal association between dentition status and incidence of frailty in older adults.	Japan	75	322	Prospective Cohort	≥ 20 teeth with ≥ 9 Occluding Pairs of Natural Teeth	✓		Frailty		✓			Low	Good
Iwasaki 2020		This study aimed to investigate the association between oral frailty and malnutrition among community-dwelling older adults	Japan	mean age: 77.0 years	1054	Cross Sectional	20+			Nutritional status	✓
Jang 2015	#1665	To evaluate the OHRQoL and analyze its related factors among stroke patients cared for at home in Korea.	Korea	≥ 50 (<60, 60-69, 70-79, and ≥80 years)	549	Cross Sectional	≥ 20 teeth	✓		OHQoL, Activities of Daily Living			✓	✓	Medium	Poor
Kato 2019	#1427	To examine the possible association between the cognitive function and the number of natural and artificial teeth in community-dwelling Japanese elderly individuals.	Japan	74 - 87	210	Prospective Cohort	≥ 20 teeth	✓		Cognitive Imparement			✓		Medium	Poor
Kim 2018	#1367	The aim of this study was to examine the correlation between the number of remaining natural teeth (NRT) and the appendicular skeletal muscle mass index (SMI) in older adults.	Korea	≥ 65	2378	Cross Sectional	≥ 20 teeth	✓		Skeletal Muscle Mass		✓			Low	Good
Kim 2019	#1361	To investigate the association between health status and tooth loss based on data from the National Health Insurance Service-Health Examinee Cohort in 2002–2015.	Korea	40-79 (40-49, 50-59, 60-69, 70-79)	234247	Retrospective Cohort	Tooth Loss (0, 1, 2-3, ≥ 4)	✓		Health Status (Comorbidities)		✓			Low	Good
Komiyama 2016	#1869	To examine whether number of remaining teeth and regular dental care affect incident functional dis- ability in elderly Japanese adults.	Japan	≥ 70	834	Prospective Cohort	≥ 20 teeth	✓		Functional Disability			✓		Low	Good
Komiyama 2020		In this study, it was 5 examined whether dental status is associated with functional disability in elderly Japanese after elimination of confounding factors with 7 propensity score matching.	Japan	70+	574	Prospective Cohort	20+			Functional disability.			✓
Kotronia 2019	#1309	To investigate the association of a range of objectively and subjectively assessed oral health markers with disability and physical function in older age.	United Kingdom, United States	71 - 92 (UK), 71 - 80 (US)	2147	Cross Sectional	≥ 21 teeth	✓		Functional Disability (Mobility Limitations, ADL, IADL)			✓		Low	Good
Koyama 2016	#1305	To examine the association between both community-level and individual-level Social Capital and tooth loss in older Japanese people.	Japan	≥ 65	51280	Prospective Cohort	≥ 20 teeth	✓		Social Capital (Community and Individual levels)				✓	Medium	Fair
Koyama 2021		Our aim was to examine differences in the association between oral health status and social isolation among older people by comparing Japan and England	Japan and England	65+	119,829 (???)	Cross Sectional	20+			Social isolation.				✓
Kusama 2021		This study examined the mediating effect of oral function and orofacial appearance in the relationship between tooth loss and depression	Japan	65+	8875	Longitudinal 3 year follow up	20+			Depressive symptoms.		✓
Laguzzi 2016	#1269	To evaluate the prevalence and severity of tooth loss in Uru- guayan elders, assessing its association with demographic, socioeconomic, and behavioral factors; the use of health services; and self-reported dental treatment need.	Uruguay	65 - 74	341	Cross Sectional	≥ 20 teeth	✓		Systemic Diseases, Behavioral Characteristics		✓			Low	Good
Lee 2010	#1167	To investigate the association between missing teeth and general health conditions in elderly Korean people.	Korea	≥ 60 (60–69, 70–79 and ≥80 years)	3611	Cross Sectional	≥ 20 teeth	✓		Health Status (General) (Physiciologic Variables)		✓			Low	Good
Maitre 2020		we investigated food selectivity and oral health status in elders (aged over 65 years) and in younger people (aged between 35-64 years).	France	over 65	122	Cross Sectional	Occlusal Functional Unit			Oral conditions including oral health-related quality of life and occlusal status influence food intake.				✓
Marcenes 2003	#1033	To assess whether dental status affected older people's food selection, nutrient intake, and nutritional status.	Great Britain	≥ 65	949	Cross Sectional	≥ 21 teeth	✓		Nutritional Status	✓				Low	Good
Marshall 2002	#1618	To describe relationships between dietary variety, nutrient intake and oral health measures in community-dwelling, rural Iowans aged 79 years and older.	United States	≥ 79	220	Cross Sectional	Complete natural dentition (≥ 24 or more natural teeth without use of a partial denture)	✓		Nutritional Status	✓				Low	Good
Martins 2011	#1610	To determine whether positive self- perceived oral health is associated with sociodemographic health variables, with an emphasis on resilience, in community-dwelling older adults in southern Brazil.	Brazil	≥ 64 (64–66, 67–70, 71-75, and ≥76 years)	496	Cross Sectional	≥ 20 teeth	✓		Resilience		✓		✓	Low	Good
Masood 2017		The aim of the present study is to explore the relationship between oral health status and oral health related quality of life in older adults in the United Kingdom.	United Kingdom	≥65	1277	Cross Sectional	Number of missing teeth: 0-5, 6–11, 12–17, 18–23 and 24–32			OHRQoL				✓
Matsuyama 2017	#1589	To examine whether the number of teeth contributes to the compression of morbidity, measured as a shortening of life expectancy with disability, an extension of healthy life expectancy, and overall life expectancy.	Japan	≥ 65	126438	Prospective Cohort	≥ 20 teeth	✓		Functional Disability, All-cause mortality			✓		Low	Good
Mollaoglu 2005	#1479	The aim of the study was to evaluate statistically dentition and its effect on daily functions for a group of elderly volunteers.	Turkey	≥ 60 (60-69, 70-79, ≥ 80)	144	Cross Sectional	≥ 20 teeth	✓		Functional Capacity			✓		Medium	Poor
Montero 2011		The aim of the present study was to analyze and quantify the sociodemo_x0002_graphic, behavioral, and clinical factors influenc_x0002_ing the oral pain and eating difficulties reported by Spanish 35- to 44-year-old adults and more elderly people in the most recent Spanish National Oral Health Survey	Spain	35-44 and 65-74	1080	Cross Sectional	Number of missing teeth: none, 1-2, 2-4, 5-20, >20			Oral pain and eating problems (nutrition)	✓
Nakamura 2016	#821	To study the association and interaction of poor oral health and dietary intake with body mass index (BMI).	Japan	≥ 65	96 794	Cross Sectional	≥ 20 teeth	✓		Nutritional Status, Frailty, BMI	✓	✓			Medium	Fair
Natapov 2018	#798	Information on the influence of elderly’s dental health on nutrition and general health status can contribute to the decision (policy) making process.	Israel	≥ 65	1776	Cross Sectional	Denture Status	✓		Nutritional Status, Chewing Ability	✓				Low	Good
Nilsson 2014	#774	To evaluate the association between the number of teeth and cognitive functions adjusted for age and education level in a cohort of older adults living in Sweden.	Sweden	60 - 96	1147	Cross Sectional	≥ 20 teeth	✓		Cognitive Impairment			✓		Low	Good
Northridge 2018	#760	Understanding the relationships among diabetes, teeth present, and dental insurance is essential to improving primary and oral health care.	United States	< 65, 65 - 74, ≥ 75	785	Cross Sectional	≥ 20 teeth	✓		Diabetes (Glycemic Status)		✓			Low	Good
Ohi 2018	#736	To investigate the association between maximum occlusal force, which is an objective predictor of masticatory performance, and incident functional disability in	Japan	≥ 70	815	Prospective Cohort	Number of residual teeth	✓		Functional Disability, Occlusal Force			✓		Low	Good
Okamoto 2010	#729	To investigate the relationship between the number of remaining teeth to mild memory impairment (MMI), which is a preclinical stage of dementia, and to cognitive impairment.	Japan	≥ 65	3696	Cross Sectional	Remaining Teeth (0-10 vs. 22-32)	✓		Cognitive Impairment			✓		Low	Good
Ostberg 2012	#703	To study the associations between oral health variables and total and central adiposity, respectively, and to investigate the influence of socio-economic factors (SES), lifestyle, dental anxiety and co-morbidity.	Sweden	38, 50, 62, 70, 74, ≥78	999	Cross Sectional	≥ 20 teeth	✓		Obesity		✓			Low	Good
Osterberg 1995	#697	The aims of the study were to compare dental state in three Nordic 75-year-old populations and to evaluate dental state as a marker of functional ageing.	Denmark, Finland, Sweden	≥ 75	1029	Cross Sectional	≥ 20 teeth	✓		Functional Ageing (ADL, IADL)			✓		Low	Good
Park 2021		The study aimed to investigate the potential relationship between chewing ability and cognitive function in the elderly	Korea	≥65	563	Cross Sectional	Number of remaining teeth: edentulous, 1-9, 10-19, ≥20			Cognitive function			✓
Pau 2011		Aims were to understand oral health and impacts, behaviours and the use of dental services in order to inform future development of dental services.	United Kingdom	≥16 (age in categories including 65-74, ≥75)	3101	Cross Sectional	Edentate, 1-20 teeth, ≥21 teeth.			Oral health impacts/status: physical pain, psychological discomfort, social disability, handicap.			✓
Peres 2015	#674	To assess the association between tooth loss and loss of cognitive function in older people from Southern Brazil, with particular interest on how age may modify such association.	Brazil	≥ 60	1705	Cross Sectional	≥ 20 teeth	✓		Cognitive Impairment			✓		Medium	Poor
Piuvezam 2012		This study aims to identify self-perceived oral health status and to seek associations with objective and subjective conditions and behavior related to oral health, individual traits, and environmental factors.	Brazil	≥60	1192	Cross Sectional	Functional toothlessness (84.2% had ≥20 teeth)			Oral health status using GOHAI				✓
Ramsay 2018	#410	To investigate the associations between objective and subjective measures of oral health and incident physical frailty.	United Kingdom	71 - 92	1622	Prospective Cohort	≥ 21 teeth	✓		OHQoL, Frrailty		✓			Low	Good
Rosli 2018		The aim of this study is to assess the association between oral health and oral health-related quality of life (OHRQoL)	Malaysia	≥50 (age categories include 60-69, 70-79, ≥80)	436	Cross Sectional	≥20 teeth, <20 teeth			Oral health-related quality of life (OHRQoL)				✓
Sáez-Prado 2016	#316	To analyze the relation between the oral health status and the general health status through the quality of life of elderly people aged 65 years or more in Valencia, Spain.	Spain	≥ 65	202	Cross Sectional	≥ 21 teeth	✓		QoL, OHQoL				✓	Medium	Poor
Saintrain 2018	#308	To assess the relationship between ADL and oral health status in older adults.	Brazil	≥ 60 (60-69, 70-79, and ≥80 years)	280	Cross Sectional	≥ 20 teeth	✓		ADL, Systemic Health		✓	✓		Low	Good
Saito 2019	#307	To examine the correlations among oral health, lifestyle factors, and metabolic syndrome (MetS) in aged participants.	Japan	75 and 80	2379	Cross Sectional	≥ 20 teeth	✓		Systemic Health (Metabolic Syndrome)		✓			Low	Good
Sato 2016	#957	To describe associations between tooth loss and changes in higher-level functional capacity.	Japan	≥ 65	62333	Prospective Cohort	≥ 20 teeth	✓		Higher-level Funcational Capacity			✓		Medium	Fair
Schutzhold 2014	#926	To explore the relative contributions of clinical variables assessing caries, periodontal status, and prosthetic status to self-perceived oral health within two age groups.	Germany	35-44, 65-74	1651	Cross Sectional	DMFT, Missing (unreplaced) teeth	✓		QoL, OHQoL				✓	Low	Good
Seman 2007	#912	To investigate the association between functional dentition with inadequate calorie intake and underweight in elderly people living in “Pondok” in Kelantan.	Malaysia	≥ 60 (60-64, 65-69, 70-74, and ≥75 years)	369	Cross Sectional	≥ 20 teeth	✓		Nutritional Status	✓				Low	Good
Shao 2018		This study aims to evaluate the OHRQoL of elders living in Sichuan Province (China) and to explore the explanatory factors of their OHRQoL.	China	65-74	744	Cross Sectional	number of natural teeth (0, 1–8, 9–16, 17–24, ≥25)			Oral health-related quality of life (OHRQoL) using GOHAI				✓
Sheiham 2001	#884	To assess how the dental status of older people affected their stated ability to eat common foods, their nutrient intake and some nutrition-related blood analytes.	United Kingdom	≥ 65	949	Cross Sectional	≥ 21 teeth	✓		Nutritional Status	✓				Low	Good
Sheiham 2001	#883	To assess the relationship between oral health status and Body Mass Index.	United Kingdom	≥ 65	629	Cross Sectional	≥ 21 teeth	✓		Obesity		✓			Low	Good
Sheiham 2001	#882	To assess if there is a relationship between dental status in people 65 years and older and intake of certain nutrients and any link between dental status and blood-derived values of key nutrients.	United Kingdom	≥ 65	690	Cross Sectional	≥ 21 teeth	✓		Nutritional Status	✓				Low	Good
Sheiham 2002	#881	To assess the prevalence, in a British population aged 65 years and older, of oral health related impacts and the effects they had on the quality of daily life and in particular on eating.	United Kingdom	≥ 65	955	Cross Sectional	≥ 21 teeth	✓		ADL			✓		Low	Good
Shimazaki 2001	#870	To study if poor dentition status can impair the systemic health of the aged.	Japan	≥ 65	1929	Prospective Cohort	≥ 20 teeth	✓		Functional Disability (Physical and Cognative)			✓		Low	Good
Shin 2018	#868	To assess the association between the number of existing permanent teeth and chronic kidney disease (CKD) in a representative sample of the elderly Korean population.	Korea	≥ 65	2519	Cross Sectional	≥ 20 teeth	✓		Systemic Health (Chronic Kidney Disease)		✓			Low	Good
Silva 2011		To describe self-perceived oral health among elderly people and assess associated sociodemographic and clinical factors	Brazil	≥65	876	Cross Sectional	≥20, 0-19			Self-perceived oral health using GOHAI				✓
Slade 2011		To investigate the paradoxical relationship of better subjective oral health in older adults compared with young or middle-aged adults.	Australia	≥15 (age groups as ≥65, 25-34 etc)	14092	Cross Sectional	# of missing teeth: 0, 1-4, 5-8, 9-12, ≥13			Subjective oral health using OHIP-14				✓
Sonoki 2008	#254	To investigate influence of dental status on systemic oxidative stress, we evaluated the association between number of teeth and serum lipid peroxide, an oxidative stress index, in 85-years old residents of Japan.	Japan	85	204	Prospective Cohort	≥ 20 teeth	✓		Systemic Oxidative Stress		✓			Low	Good
Srisilapanan 2013	#246	To investigate the oral health of patients with dementia and examine the association between the type and severity level of dementia on their dental caries status.	Thailand	≥ 65	69	Cross Sectional	≥ 20 teeth	✓		Functional Capacity (ADL)			✓		Medium	Poor
Steele 2004		This study aimed to explain how age and tooth loss affect the impact of oral health on daily living	United Kingdom and Australia	≥16 (age categories as <30, 30-49, 50-69, 70+)	7078	Cross Sectional	# of teeth: 1-8, 9-16, 17-20, 21-24, 25-32			Daily living			✓
Suma 2021		Our purpose was to test for the hypothesis that the association between the number of teeth and denture wearing with cognitive function is mediated by nutritional status in residents of nursing homes.	Japan	LTC elderly, mean age 87.7 +/- 7.5	162	Cross Sectional	≥20, 0-19			Cognitive function			✓
Suzuki 2020		We examined the relationship be_x0002_tween oral and cognitive functions in the elderly population.	Japan	≥65	108	Cross Sectional	# of teeth in increments of 5			Cognitive function			✓
Tada 2003	#188	To evaluate the relationship between oral health and physical or cultural activities.	Japan	≥ 60 (60-69, 70-79, and ≥ 80 years)	101	Cross Sectional	≥ 20 teeth	✓		QoL, Physical Activity			✓	✓	Medium	Fair
Takata 2004	#177	To examine whether chewing ability or number of teeth affec- ted QOL in 80-year olds	Japan	80	823	Cross Sectional	≥ 20 teeth	✓		QoL, OHQoL, Masticatory Ability				✓	Low	Good
Takata 2004	#176	To evaluate the relationship of chewing ability or teeth number with measures of physical fitness in a sample of 80-years-old in Japan.	Japan	80	1282	Cross Sectional	≥ 20 teeth	✓		Masticatory Ability, Physical Fitness			✓	✓	Low	Good
Takata 2006	#175	To determine whether chewing ability or number of intact teeth was related to performance of activities of daily living in 80- year olds.	Japan	80	823	Cross Sectional	≥ 20 teeth	✓		Functional Capacity (ADL)			✓		Low	Good
Takehara 2020		We examined the associations between cognitive function, chewing capacity and the number of teeth present in community-dwelling older males	Australia	≥78	369	Cross Sectional	≥20, 0-19			Cognitive function			✓
Takeuchi 2013	#168	To examine the associations between social participation and dental health status in community-dwelling older Japanese adults.	Japan	≥ 65	3517	Cross Sectional	≥ 20 teeth	✓		Social Participation, ADL			✓	✓	Medium	Fair
Tanji 2020		The aim of this study is to investigate whether the number of remaining teeth impacts on maintenance of successful aging	Japan	≥70	450	Cross Sectional	# of teeth: 0-9, 10-19, ≥20			Successful aging defined in terms of survival, disability-free status and high HRQOL			✓	✓
Tramini 2007	#102	To compare partial and total tooth loss in dependent institutionalised elderly patients and identify any associated factors.	France	≥ 65	321	Cross Sectional	Number of Missing Teeth	✓		Autonomy				✓	Low	Good
Tsakos 2004		To investigate the relationship between oral health-related quality of life and clinical dental measures in an elderly Greek population.	Greece	≥65	681	Cross Sectional	Teeth present: 1-10, 11-20, ≥21			Oral health-related quality of life (OHRQoL)				✓
Tsuneishi 2021		Associations of numbers of teeth present and of missing teeth with Alzheimer's disease were cross-sectionally analyzed	Japan	≥60	4009345	Cross Sectional	Teeth present: 20–28, 10–19, and 1–9 teeth			Alzheimer's disease		✓
Wang 2014	#538	To evaluate factors associated with tooth loss in older Taiwanese adults with different numbers of remaining teeth.	Taiwan	≥ 65	2286	Cross Sectional	≥ 20 teeth	✓		Cognitive Impairment, ADL, IADL			✓		Medium	Fair
Watanabe 2017	#525	To determine the standard values of and age-related changes in objective oral function of healthy older people; compare oral function of robust, prefrail, and frail older people; and determine the association between oral function and frailty.	Japan	≥ 65	4720	Cross Sectional	Number of Teeth Present, Number of Functional Teeth Present	✓		Frailty, Comorbidities		✓			Low	Good
Wiener 2015	#503	The purpose of this study was to examine the association between participants 1) who reported having had clinical diagnoses of depression and anxiety with 6+ teeth removed and 2) who reported having had clinical diagnoses of depression and anxiety with edentulism.	United States	≥ 19 (19-29, 30-49, 50-59, 60-69, ≥ 70)	76 292	Cross Sectional	Teeth Removed	✓		Depression, Anxiety		✓			Low	Good
Wu 2018	#473	To identify useful oral health indicators for the risk of malnutrition in elders	Hong Kong	≥ 65	195	Cross Sectional	≥ 20 teeth, Number of Remaining Teeth, Occluding Tooth Pairs	✓	✓	OHQoL, Nutritional Status	✓			✓	Low	Good
Yamamoto 2012	#457	To determine whether oral health status predicts depressive symptoms in older Japanese people.	Japan	≥ 65	14279	Cross Sectional	≥ 20 teeth	✓		Depression		✓			Medium	Fair
Yamamoto 2012	#454	To determine the association between four self-reported dental health variables and dementia onset in older Japanese people.	Japan	≥ 65	4425	Prospective Cohort	≥ 20 teeth	✓		Dementia, ADL, Masticatory Ability			✓		Low	Good
Yamamoto 2017	#453	To examine if self-reported number of teeth, denture use and chewing ability are associated with incident falls.	Japan	≥ 65	1763	Prospective Cohort	≥ 20 teeth	✓		Functional Disability (Incident Falls), ADL, Masticatory Ability			✓		Medium	Fair
Yoo 2019	#60	To determine the effect of missing teeth on the risk of dementia onset among individuals who received tooth extractions and those who did not, based on the number of missing teeth.	Korea	≥ 60 (60-69, 70-79, and ≥ 80 years)	209806	Retrospective Cohort	≥ 20 teeth	✓		Dementia			✓		Low	Good
Yoshioka 2013		The aim of this study was to assess the relationship between subjective oral health status and lifestyle in elderly people living in Japan.	Japan	75-100	5383	Cross Sectional	≥20, <20			Oral health status and lifestyle				✓
Yun 2020		This study aims to investigate whether the number of teeth present, acts as a moderating variable in the cognitive function-frailty relationship.	Korea	70-85	2310	Cross Sectional	Teeth present: 0-9, 10-19, 20-33			Cognitive function-frailty		✓	✓
Yuniendra 2018	#45	To investigate the relationship between oral health status and masticatory performance with nutritional status in the elderly.	Indonesia	≥ 60 (60-69, ≥70 years)	93	Cross Sectional	≥ 20 teeth	✓		Nutritional Status, Mastacatory Ability	✓				Medium	Poor
Okamoto 2019**	#731	To investigate the relationship between tooth loss, low masticatory ability, and nutritional indices in the elderly.	Japan	≥ 65	3134	Cross Sectional	≥ 20 teeth, Eichner Classification (Occlusal Support)	✓	✓	Nutritional Status, Chewing Ability	✓				Low	Good
Solemdal 2012**	#263	To examine whether oral health in hospitalised elderly was associated with body cell mass (BCM) measured with Bioimpedance spectroscopy.	Norway	≥ 70	138	Cross Sectional	Posterior Occluding tooth Pairs, Number of Missing Teeth	✓	✓	Body Cell Mass, Comorbidity, Nutritional Status	✓	✓			Low	Good
Takeuchi 2015**	#165	To examine whether posterior teeth occlusion is associated with functional dependence regardless of the number of natural teeth among Japanese nursing home residents.	Japan	≥ 60	234	Cross Sectional	Functional Tooth Units, ≥ 20 teeth	✓	✓	Cognitive Impairment, Comorbidities, ADL		✓	✓		Low	Good
Takeuchi 2017**	#166	To examine he association between posterior teeth occlusion and cognitive function in nursing home older residents.	Japan	≥ 60	279	Cross Sectional	Functional Tooth Units, ≥ 20 teeth	✓	✓	Cognitive Impairment, Comorbidities, ADL		✓	✓		Low	Good

## Sheet: Supplementary Table 2
Supplementary Table 2: Outcomes by tooth retention concept, shortened dental arch (n = 14 articles)
				Inclusion Criteria							Outcome Groupings				Risk of Bias and Quality of Evidence
Author, Year		Aim/Objective	Country	Age	Sample Size	Study Design	Primary Exposure	FD	SDA	Main Outcomes	Nutrition	Health Status/Chronic Diseases	Cognitive Decline/Functional Disability	Quality of Life	RoB-NOS/*RoB 2	Quality
Iwasaki 2014	#1690	To investigate the relationship of oral health status defined on the basis of presence of posterior occluding pairs (POPs) and adequacy of removable denture fit as determined by self-report to nutrient and food intake among older Japanese.	Japan	80	353	Observational	Posterior Occluding Pairs		✓	Nutritional Status	✓				Low	Good
Komiyama 2018	#1868	To examine whether the status of dentition is associated with incident functional disability in elderly people.	Japan	≥ 70	838	Prospective Cohort	Occlusal Supports (Miyachi’s triangular classification)		✓	Functional Disability (Physical and Cognative)			✓		Low	Good
McKenna 2012	#1556	To investigate the impact of tooth replacement on the nutritional status of partially dentate older patients, and, to compare two different tooth replacement strategies; conventional treatment using removable partial dentures and functionally orientated treatment based on the shortened dental arch.	Ireland	≥ 65	44	Randomized Controlled Clinical Trial	Number of occluding contacts (4 - 9)		✓	Nutritional Status	✓				Low*	-
McKenna 2015	#1555	To compare the impact of two different tooth replacement strategies for partially dentate older patients namely; removable partial dentures (RPDs) and functionally orientated treatment based on the shortened dental arch (SDA) concept, on Oral Health-related Quality of Life (OHrQOL).	Ireland	≥ 65	89	Randomized Controlled Clinical Trial	Functionally orientated treatment based on the shortened dental arch (SDA) concept		✓	OHQoL, Systemic Comorbidity		✓		✓	Low*	-
McKenna 2015	#1553	To compare the impact of two different tooth replacement strategies on the nutritional status of partially dentate older patients.	Ireland	≥ 65	132	Randomized Controlled Clinical Trial	Functionally orientated treatment based on the shortened dental arch (SDA) concept		✓	Nutritional Status, Systematic Comorbidity	✓	✓			Low*	-
McKenna 2018	#1553	We aimed to compare the impact of two different tooth replacement strategies for partially dentate older patients namely; removable partial dentures (RPDs) and functionally orientated treatment based on the shortened dental arch (SDA) concept, on Oral Health-related Quality of Life (OHrQOL).	Ireland	≥ 65	89	Randomized Controlled Clinical Trial	10 occluding pairs		✓	OHRQoL				✓	Low*	-
Montero 2009	#1476	To assess the influence of arch length and the number of occlusal units on the oral functions and general satisfaction perceived by dentate adults without dentures who had all their aesthetic units intact.	Spain	≥ 25 (25-34, 35-44, 45-54, 55-64, 65-74)	624	Cross Sectional	Complete Dental Arch, Interrupted Dental Arch, Shortened Dental Arch		✓	Functional Capacity			✓		Low	Good
Moriya 2014	#1018	To assess relationships among perceived chewing ability, dentition status, muscle strength and balance in community-dwelling older adults using analysis of moment struc- tures (Amos).	Japan	65 - 74	501	Cross Sectional	Occlusal contact patterns of natural teeth (OPNT)		✓	ADL-related disabilities			✓		Medium	Poor
Samnieng 2016	#299	To investigate the relationship of oral health status with oral health related and general Quality of Life (QOL) in elderly.	Thailand	≥ 60	612	Cross Sectional	Functional Tooth Units		✓	QoL, OHQoL				✓	Low	Good
Shinkai 2001	#863	To study the influence of socio-demographic and masticatory variables (masticaory performance, bite force, number of posterior functional tooth units, TMJ disorder, and dentition status) on overall diet quality in a community-based sample.	United States	< 65, ≥ 65	731	Cross Sectional	Posterior Functioning Units		✓	Nutritional Status, Chewing Ability	✓				Medium	Poor
Okamoto 2019**	#731	To investigate the relationship between tooth loss, low masticatory ability, and nutritional indices in the elderly.	Japan	≥ 65	3134	Cross Sectional	≥ 20 teeth, Eichner Classification (Occlusal Support)	✓	✓	Nutritional Status, Chewing Ability	✓				Low	Good
Solemdal 2012**	#263	To examine whether oral health in hospitalised elderly was associated with body cell mass (BCM) measured with Bioimpedance spectroscopy.	Norway	≥ 70	138	Cross Sectional	Posterior Occluding tooth Pairs, Number of Missing Teeth	✓	✓	Body Cell Mass, Comorbidity, Nutritional Status	✓	✓			Low	Good
Takeuchi 2015**	#165	To examine whether posterior teeth occlusion is associated with functional dependence regardless of the number of natural teeth among Japanese nursing home residents.	Japan	≥ 60	234	Cross Sectional	Functional Tooth Units, ≥ 20 teeth	✓	✓	Cognitive Impairment, Comorbidities, ADL		✓	✓		Low	Good
Takeuchi 2017**	#166	To examine he association between posterior teeth occlusion and cognitive function in nursing home older residents.	Japan	≥ 60	279	Cross Sectional	Functional Tooth Units, ≥ 20 teeth	✓	✓	Cognitive Impairment, Comorbidities, ADL		✓	✓		Low	Good
		Notes: *RoB-NOS (Risk of Bias 2.0, Newcastle-Ottawa Scale) used for observational studies (cross-sectional and cohort). RoB 2 (revised Risk of Bias 2.0) used for for randomized trials. **Articles marked with these, and grouped at bottom of table indicate tooth retention is defined as both functional dentition and shortened dental arch.

## Sheet: Supplementary Table 3
Supplementary Table 3: Risk of bias and quality/strength of cumulative evidence
				Newcastle-Ottawa Scale for non-Interventional Studies (NOS)										Risk of Bias Tool for Randomized Trials (RoB) 2.0
				Selection				Comparability	Outcome		Total score (Max=10)	RoB-NOS	Quality
Covidence #	Author (year)	Country	Study type	S1	S2	S3	S4	C1	O1	O2				RoB 2.0
#2777	Aida 2012	Japan	Observational	★			★	★★	★★	★	7	Low	Fair
#2768	Akifusa 2005	Japan	Observational				★★	★	★	★	5	Medium	Fair
#2965	Al-Zahrani 2020	United States	Observational	★	★		★★	★★	★★	★	9	Low	Good
#3339	Albani 2021	England, Japan	Observational	★			★★	★★	★★	★	8	Low	Good
#2844	Alfotawi 2020	Saudi Arabia	Observational	★			★★		★★	★	6	Medium	Poor
#2701	Ando 2013	Japan	Observational	★			★★	★★	★	★	7	Low	Good
#2681	Antunes 2017	Brazil	Observational	★	★		★	★★	★	★	7	Low	Good
#2679	Anu 2019	India	Observational	★	★	★	★		★	★	6	Medium	Poor
#2637	Avlund 2003	Sweden	Observational	★	★	★	★	★★	★★	★	9	Low	Good
#2636	Avlund 2004	Sweden	Observational	★	★	★	★	★★	★★	★	9	Low	Good
#2634	Avlund 2011	Denmark	Observational	★		★	★★	★★	★	★	8	Low	Good
#2605	Bando 2017	Japan	Observational	★	★		★	★★	★★	★	8	Low	Good
#3301	Bastos 2021	Brazil	Observational	★	★		★★	★★	★★	★	9	Low	Good
#2939	Bolerazska 2020	Slovak Republic	Observational				★★		★★	★	5	Medium	Poor
#2489	Bomfim 2018	Brazil	Observational	★				★★	★★	★	6	Medium	Poor
#2983	Braud 2021	France	Observational				★★		★★		4	Medium	Poor
#2355	Chen 1996	New Zealand	Observational	★		★	★★	★	★	★	7	Low	Good
#2339	Cho 2019	Korea	Observational	★	★		★★	★★	★	★	8	Low	Good
#2330	Christensen 2012	Denmark	Observational			★	★★		★	★	5	Medium	Poor
#2301	Cocco 2018	Italy	Observational	★	★		★★	★★	★★	★	9	Low	Good
#2262	Dahl 2011	Norway	Observational	★		★	★	★★	★★	★	8	Low	Good
#2263	Dahl 2018	Norway	Observational	★	★		★	★★	★	★	7	Low	Good
#2253	Darnaud 2015	France	Observational	★	★		★★	★★	★★	★	9	Low	Good
#3202	daSilva 2020	Brazil	Observational	★	★	★	★		★	★	6	Medium	Poor
#2242	DeAndrade 2013	Brazil	Observational	★	★		★★	★★	★	★	8	Low	Good
#2240	DeAngelis 2018	Italy	Observational	★			★★	★★	★	★	7	Low	Good
#2169	dosSantos 2013	Brazil	Observational	★	★		★	★★	★★	★	8	Low	Good
#3159	Egashira 2020	Japan	Observational		★		★★	★★	★★	★	8	Low	Good
#2550	Ekback 2009	Norway & Sweden	Observational	★		★	★	★★	★★	★	8	Low	Good
#2538	El Hélou 2014	Lebanon	Observational	★			★★	★★	★	★	7	Low	Good
#2137	Eriƒá 2012	Bosnia & Herzegovina	Observational	★	★		★★	★★	★★	★	9	Low	Good
#2043	Fukai 2009	Japan	Observational	★			★★	★★	★	★	7	Low	Good
#3331	Fukuda 2021	Kenya	Observational	★			★	★	★	★	5	Medium	Fair
#3158	Gaewkhiew 2020	Thailand	Observational			★	★★	★★	★★	★	8	Low	Good
#1928	Gu 2019	China	Observational	★		★	★	★★	★★	★	8	Low	Good
#1883	Hanada 2001	China	Observational				★★	★	★	★	5	Medium	Fair
#1840	Hashimoto 2006	Japan	Observational				★★		★★	★	5	Medium	Poor
#1839	Hashimoto 2006	Japan	Observational				★★		★★	★	5	Medium	Poor
#1832	Hatta 2018	Japan	Observational	★		★	★★	★★	★	★	8	Low	Good
#1802	Hildebrandt 1995	United States	Observational				★★		★	★	4	Medium	Poor
#1782	Holm-Pedersen 2008	Denmark	Observational	★		★	★★	★★	★	★	8	Low	Good
#1769	Hsu 2014	Taiwan	Observational				★★	★★	★★	★	7	Low	Fair
#1761	Huang 2013	USA	Observational	★	★		★	★★	★	★	7	Low	Good
#1760	Huang 2015	United States	Observational	★			★★	★★	★★	★	8	Low	Good
#1755	Hugo 2007	Brazil	Observational	★	★		★★	★★	★★	★	9	Low	Good
#1710	Inomata 2014	Japan	Observational	★	★		★★	★★	★	★	8	Low	Good
#3087	Ito 2021	Japan	Observational	★			★★	★★	★★	★	8	Low	Good
#1690	Iwasaki 2014	Japan	Observational	★			★★	★★	★	★	7	Low	Good
#1693	Iwasaki 2015	Japan	Observational		★		★★	★★	★	★	7	Low	Good
#2087	Iwasaki 2017	Japan	Observational	★			★★	★★	★★	★	8	Low	Good
#1687	Iwasaki 2018	Japan	Observational	★	★		★★	★★	★★	★	9	Low	Good
#2989	Iwasaki 2020	Japan	Observational	★		★	★★	★★	★★	★	9	Low	Good
#1665	Jang 2015	South Korea	Observational				★	★★	★	★	4	Medium	Poor
#1427	Kato 2019	Japan	Observational				★★		★	★	4	Medium	Poor
#1367	Kim 2018	South Korea	Observational	★	★		★★	★★	★★	★	9	Low	Good
#1361	Kim 2019	South Korea	Observational	★	★		★★	★★	★★	★	9	Low	Good
#1869	Komiyama 2016	Japan	Observational	★			★★	★★	★★	★	8	Low	Good
#1868	Komiyama 2018	Japan	Observational	★			★★	★★	★★	★	8	Low	Good
#3076	Komiyama 2020	Japan	Observational	★		★	★★		★★	★	7	Low	Poor
#1309	Kotronia 2019	UK/USA	Observational	★			★★	★★	★★	★	8	Low	Good
#1305	Koyama 2016	Japan	Observational	★			★	★★	★	★	6	Medium	Fair
#2836	Koyama 2021	Japan & England	Observational	★			★	★★	★★	★	7	Low	Fair
#3054	Kusama 2021	Japan	Observational	★		★	★★	★★	★★	★	9	Low	Good
#1269	Laguzzi 2016	Uruguay	Observational	★	★		★	★★	★★	★	8	Low	Good
#1167	Lee 2010	South Korea	Observational	★			★★	★★	★★	★	8	Low	Good
#2980	Maitre 2020	France	Observational				★★		★	★	4	Medium	Poor
#1033	Marcenes 2003	UK/GB	Observational	★	★		★★	★★	★★	★	9	Low	Good
#1618	Marshall 2002	USA	Observational	★			★★	★★	★	★	7	Low	Good
#1610	Martins 2011	Brazil	Observational	★	★		★★	★★	★	★	8	Low	Good
#1600	Masood 2017	United Kingdom	Observational	★		★	★★	★★	★★	★	9	Low	Good
#1589	Matsuyama 2017	Japan	Observational	★			★★	★★	★★	★	8	Low	Good
#1556	McKenna 2012	UK	RCT	-	-	-	-	-	-	-	-	-	-	Low
#1552	McKenna 2015	UK	RCT	-	-	-	-	-	-	-	-	-	-	Low
#1553	McKenna 2015	UK	RCT	-	-	-	-	-	-	-	-	-	-	Low
#1554	McKenna 2018	Ireland	RCT	-	-	-	-	-	-	-	-	-	-	Low
#1479	Mollaoglu 2005	Turkey	Observational				★		★★	★	4	Medium	Poor
#1476	Montero 2009	Spain	Observational	★		★	★	★★	★★	★	8	Low	Good
#1474	Montero 2011	Spain	Observational	★	★		★★	★★	★	★	8	Low	Good
#1018	Moriya 2014	Japan	Observational	★			★★		★	★	5	Medium	Poor
#821	Nakamura 2016	Japan	Observational	★			★	★★	★	★	6	Medium	Fair
#774	Nilsson 2014	Sweden	Observational	★	★		★★	★★	★	★	8	Low	Good
#760	Northridge 2018	USA	Observational		★		★★	★★	★★	★	8	Low	Good
#736	Ohi 2018	Japan	Observational	★			★★	★★	★★	★	8	Low	Good
#729	Okamoto 2010	Japan	Observational	★			★★	★★	★	★	7	Low	Good
#731	Okamoto 2019	Japan	Observational	★			★★	★★	★	★	7	Low	Good
#703	Ostberg 2012	Sweden	Observational	★			★★	★★	★	★	7	Low	Good
#697	Osterberg 1995	Finland	Observational	★		★	★★	★★	★	★	8	Low	Good
#3155	Park 2021	Korea	Observational	★			★★	★★	★	★	7	Low	Good
#1211	Pau 2011	United Kingdom	Observational	★			★		★		3	High	Poor
#674	Peres 2015	Brazil	Observational	★				★★	★	★	5	Medium	Poor
#635	Piuvezam 2012	Brazil	Observational	★			★★	★★	★★	★	8	Low	Good
#410	Ramsay 2018	UK	Observational	★			★★	★★	★★	★	8	Low	Good
#342	Rosli 2018	Malaysia	Observational	★			★★		★★	★	6	Medium	Poor
#316	Sáez-Prado 2016	Spain	Observational	★		★	★★		★	★	6	Medium	Poor
#308	Saintrain 2018	Brazil	Observational	★	★		★★	★★	★	★	8	Low	Good
#307	Saito 2019	Japan	Observational	★			★★	★★	★★	★	8	Low	Good
#299	Samnieng 2016	Thailand	Observational	★			★★	★★	★	★	7	Low	Good
#957	Sato 2016	Japan	Observational	★			★	★★	★	★	6	Medium	Fair
#957	Sato 2016	Japan	Observational	★			★	★★	★★	★	7	Low	Fair
#926	Schutzhold 2014	Germany	Observational	★	★		★★	★★	★	★	8	Low	Good
#912	Seman 2007	Malaysia	Observational	★	★		★★	★★	★	★	8	Low	Good
#892	Shao 2018	China	Observational	★	★		★★	★★	★	★	8	Low	Good
#884	Sheiham 2001	UK	Observational	★	★		★★	★★	★★	★	9	Low	Good
#882	Sheiham 2001	UK	Observational	★	★		★★	★★	★★	★	9	Low	Good
#881	Sheiham 2001	UK	Observational	★			★★	★★	★	★	7	Low	Good
#883	Sheiham 2002	UK	Observational	★	★		★★	★★	★★	★	9	Low	Good
#870	Shimazaki 2001	Japan	Observational				★★	★★	★★	★	7	Low	Good
#868	Shin 2018	South Korea	Observational	★			★★	★★	★★	★	8	Low	Good
#863	Shinkai 2001	USA	Observational	★			★★		★	★	5	Medium	Poor
#855	Silva 2011	Brazil	Observational	★	★	★	★★		★★	★	8	Low	Poor
#832	Slade 2011	Australia	Observational	★			★★	★★	★★	★	8	Low	Good
#263	Solemdal 2012	Norway	Observational				★★	★★	★★	★	7	Low	Good
#254	Sonoki 2008	Japan	Observational	★			★★	★★	★★	★	8	Low	Good
#246	Srisilapanan 2013	Thailand	Observational				★★		★★		4	Medium	Poor
#236	Steele 2004	United Kingdom and Australia	Observational	★		★	★		★★	★	6	Medium	Poor
#3193	Suma 2021	Japan	Observational				★★	★★	★★	★	7	Low	Fair
#3005	Suzuki 2020	Japan	Observational				★★		★★	★	5	Medium	Poor
#188	Tada 2003	Japan	Observational				★★	★★	★	★	6	Medium	Fair
#176	Takata 2004	Japan	Observational	★			★★	★★	★★	★	8	Low	Good
#175	Takata 2004	Japan	Observational	★			★★	★★	★	★	7	Low	Good
#177	Takata 2006	Japan	Observational	★			★★	★★	★	★	7	Low	Good
#3192	Takehara 2020	Australia	Observational	★			★★	★★	★★	★	8	Low	Good
#168	Takeuchi 2013	Japan	Observational	★			★	★★	★	★	6	Medium	Fair
#166	Takeuchi 2015	Japan	Observational	★			★★	★★	★	★	7	Low	Good
#165	Takeuchi 2017	Japan	Observational	★			★★	★★	★	★	7	Low	Good
#2831	Tanji 2020	Japan	Observational			★	★★	★★	★★	★	8	Low	Good
#102	Tramini 2007	France	Observational	★			★★	★★	★	★	7	Low	Good
#94	Tsakos 2004	Greece	Observational	★		★	★★	★★	★★	★	9	Low	Good
#2872	Tsuneishi 2021	Japan	Observational				★	★	★★	★	5	Medium	Poor
#538	Wang 2014	Taiwan	Observational	★			★	★★	★	★	6	Medium	Fair
#525	Watanabe 2017	Tokyo	Observational	★			★★	★★	★★	★	8	Low	Good
#503	Wiener 2015	USA	Observational	★		★	★	★★	★	★	7	Low	Good
#473	Wu 2018	Hong Kong	Observational	★		★	★★	★★	★	★	8	Low	Good
#454	Yamamoto 2012	Japan	Observational	★			★	★★	★★	★	7	Low	Good
#453	Yamamoto 2012	Japan	Observational	★			★	★★	★	★	6	Medium	Fair
#457	Yamamoto 2017	Japan	Observational	★			★	★★	★	★	6	Medium	Fair
#60	Yoo 2019	South Korea	Observational	★			★	★★	★★	★	7	Low	Good
#50	Yoshioka 2013	Japan	Observational				★★		★	★	4	Medium	Poor
#3352	Yun 2020	Korea	Observational	★			★★	★★	★★	★	8	Low	Good
#45	Yuniendra 2018	Indonesia	Observational	★			★★		★★		5	Medium	Poor
